# Supplementary material for: Evaluation of Cellulase, Pectinase, and Hemicellulase Effectiveness in Extraction of Phenolic Compounds from Grape Pomace
Source: Int J Mol Sci. 2024 Dec 18;25(24):13538. doi: 10.3390/ijms252413538 (PMC11677007; doi:10.3390/ijms252413538)
Supplement: Supplementary file 1 [file ijms-25-13538-s001.zip]

Archive with 1 entries (1 files):
- ijms-3338948-supplementary.pdf
